# Supplementary material for: An unbiased high‐throughput drug screen reveals a potential therapeutic vulnerability in the most lethal molecular subtype of pancreatic cancer
Source: Mol Oncol. 2020 Jul 4;14(8):1800–16. doi: 10.1002/1878-0261.12743 (PMC7400780; doi:10.1002/1878-0261.12743)
Supplement: Supplementary file 5 — Table S1. Data used to determine the correlation of K17 expression and Gem sensitivity. [file MOL2-14-1800-s005.xlsx]

## Sheet: Table S1
Supplementary Table 1. Data used to determine the correlation of K17 expression and Gem sensitivity
Cell Line	K17 mRNA expression	Gem sensitivity (-log10[IC50, M])
PSN1	2.60389	8.92613
SUIT-2	2.71021	8.13766
KP-4	2.76762	7.83346
MIA-PaCa-2	3.00265	7.78807
PA-TU-8988T	3.01748	7.85248
PANC-10-05	5.16401	7.66287
CAPAN-1	5.61786	7.87646
HPAC	5.8029	7.96529
SU8686	5.82945	7.29358
CFPAC-1	7.23548	8.49838
PANC-03-27	8.99668	8.17804
Hs-766T	9.76149	5.461
SW1990	10.4031	7.02924
