# Supplementary material for: An unbiased high‐throughput drug screen reveals a potential therapeutic vulnerability in the most lethal molecular subtype of pancreatic cancer
Source: Mol Oncol. 2020 Jul 4;14(8):1800–16. doi: 10.1002/1878-0261.12743 (PMC7400780; doi:10.1002/1878-0261.12743)
Supplement: Supplementary file 6 — Table S2. Data used to determine the correlation of K17 expression and 5‐FU sensitivity. [file MOL2-14-1800-s006.xlsx]

## Sheet: Table S2
Supplementary Table 2. Data used to determine the correlation of K17 expression and 5-FU sensitivity
Cell Line	K17 mRNA expression	5-FU sensitivity (-log10[IC50, M])
PA-TU-8902	2.56821	4.58996
PSN1	2.60389	6.08221
SUIT-2	2.71021	5.30506
KP-4	2.76762	4.59768
HPAF-II	2.83606	4.0052
MIA-PaCa-2	3.00265	3.4502
PA-TU-8988T	3.01748	4.55568
PANC-10-05	5.16401	5.07725
CAPAN-1	5.61786	5.05261
PANC-08-13	5.73959	4.43886
HPAC	5.8029	4.76384
SU8686	5.82945	4.34357
CFPAC-1	7.23548	4.15331
Hs-766T	9.76149	3.2292
SW1990	10.4031	4.09917
